# Supplementary material for: Lapatinib-Binding Protein Kinases in the African Trypanosome: Identification of Cellular Targets for Kinase-Directed Chemical Scaffolds
Source: PLoS One. 2013 Feb 20;8(2):e56150. doi: 10.1371/journal.pone.0056150 (PMC3577790; doi:10.1371/journal.pone.0056150)
Supplement: Table S2 — Proteins eluted with lapatinib or AEE788 or canertinib (100 μM each) after 1 M KCl wash of ATP-affinity column. Only proteins for which two or more peptides were identified are listed. Proteins eluted with DMSO (1%) (solvent for the drugs) were identified in a separate analysis and eliminated from the drug-eluted proteins in the table. (XLS) [file pone.0056150.s002.xls]

## Sheet: Lapatinib
Supplementary Table 2 Proteins eluted with lapatinib or AEE788 or canertinib (100 μM each) after 1M KCl wash of ATP-affinity column.
Fixed Modifications			Search Enzyme: trypsin			File Name: TM082710_090910_L_01.pep.xml
C @ 57.021			Search Engine: X! Tandem (comet)			Path: T:/proteomics/pipeline/ProteomicsLab/tmitchell/2010/090910/xtandem/Tbrucei_Proteins_v4_Contam_RA
Variable Modifications			Mass Spec Type: ThermoFinnigan LTQ			Fasta File: t:/data/databases/2010/Other/Tbrucei_Proteins_v4_Contam.fasta
C^ @ -17.027
E^ @ -18.011
M' @ 15.995
Q^ @ -17.027
One run showing all proteins matching the following query:
Protein Filter:
Protein Sort: Peptides DESC
Peptide Filter: (PeptideProphetErrorRate <= 0.05)
Peptide Sort:
Protein	Sequence Mass	Peptides	Unique	AA Coverage	Best Name	Best Gene Name	Description
Tb05.5K5.110	94061.4	35	28	0.385442	Tb05.5K5.110		|||major vault protein, putative|Trypanosoma brucei|chr 5|TIGR||Manual
Tb09.160.0460	43688.6	4	4	0.115183	Tb09.160.0460		|||hypothetical protein, conserved|Trypanosoma brucei|chr 9|||Manual
Tb09.160.2550	23841.1	13	9	0.336634	Tb09.160.2550		||1L12.160|ribosomal protein S7, putative|Trypanosoma brucei|chr 9|||Manual
Tb09.160.3270	45361.7	7	7	0.217822	SW:IF4A_TRYBB		Q38F76 Probable eukaryotic initiation factor 4A (EC 3.6.1.-) (ATP-dependent RNA helicase eIF4A) (eIF-4A).
Tb09.160.4450	30401.5	11	7	0.233083	Tb09.160.4450		|RPS3||40S ribosomal protein S3, putative|Trypanosoma brucei|chr 9|||Manual
Tb09.160.4610	31903.9	5	5	0.171821	Tb09.160.4610		|||hypothetical protein, conserved|Trypanosoma brucei|chr 9|||Manual
Tb09.160.5580	22369.2	3	3	0.149485	Tb09.160.5580		|||60S ribosomal protein L11, putative|Trypanosoma brucei|chr 9|||Manual
Tb09.211.0630	41895.8	2	2	0.0531915	Tb09.211.0630		|||actin A|Trypanosoma brucei|chr 9|||Manual
Tb09.211.0930	63029.2	10	10	0.204947	Tb09.211.0930		|||polyadenylate-binding protein 1, putative|Trypanosoma brucei|chr 9|||Manual
Tb09.211.1170	74090.6	2	2	0.0410959	Tb09.211.1170		|||tubulin tyrosine ligase protein, putative|Trypanosoma brucei|chr 9|||Manual
Tb09.211.3280	21692.7	5	4	0.18617	Tb09.211.3280		|||60S ribosomal subunit protein L31, putative|Trypanosoma brucei|chr 9|||Manual
Tb09.211.4490	20623.9	2	2	0.0934066	Tb09.211.4490		|||ADP-ribosylation factor, putative|Trypanosoma brucei|chr 9|||Manual
Tb09.244.2730	34636	10	6	0.191558	Tb09.244.2730		|||60S ribosomal protein L5, putative|Trypanosoma brucei|chr 9|||Manual
Tb10.05.0220	24597.1	4	4	0.247664	P53028|RL10A_TRYBR		60S ribosomal protein L10a - Trypanosoma brucei rhodesiense
Tb10.100.0060	48285.6	2	2	0.0679157	Tb10.100.0060		|||centromere/microtubule binding protein cbf5, putative|Trypanosoma brucei|chr 10|||Manual
Tb10.100.0080	28440.1	10	8	0.28	Tb10.100.0080		|||40S ribosomal protein S6, putative|Trypanosoma brucei|chr 10|||Manual
Tb10.100.0130	39937.4	2	2	0.0546448	Tb10.100.0130		|PEX14||peroxin 14, putative|Trypanosoma brucei|chr 10|||Manual
Tb10.26.0560	21184.9	10	8	0.427083	Tb10.26.0560		|||60S ribosomal protein L6, putative|Trypanosoma brucei|chr 10|||Manual
Tb10.26.1080	80763.5	12	12	0.160511	Tb10.26.1080		|||heat shock protein 83|Trypanosoma brucei|chr 10|||Manual
Tb10.329.0040	77698	8	7	0.115497	Tb10.329.0040		|||ATP-binding cassette protein, putative|Trypanosoma brucei|chr 10|||Manual
Tb10.389.0910	19366.1	4	3	0.217647	Tb10.389.0910		|||60S ribosomal protein L34, putative|Trypanosoma brucei|chr 10|||Manual
Tb10.61.0150	48481.6	42	23	0.525727	Tb10.61.0150		|||inosine-5'-monophosphate dehydrogenase|Trypanosoma brucei|chr 10|||Manual
Tb10.61.0150	48481.6	17	15	0.380313	Tb10.61.0150		|||inosine-5'-monophosphate dehydrogenase|Trypanosoma brucei|chr 10|||Manual
Tb10.61.2070	28642	11	8	0.281955	Tb10.61.2070		|RPS2||40S ribosomal protein S2, putative|Trypanosoma brucei|chr 10|||Manual
Tb10.61.2090	19105.5	5	4	0.277108	Tb10.61.2090		|||60S ribosomal protein L17, putative|Trypanosoma brucei|chr 10|||Manual
Tb10.61.3140	40320.6	2	2	0.0767045	Tb10.61.3140		|||protein kinase, putative|Trypanosoma brucei|chr 10|||Manual
Tb10.6k15.0410	21873.9	2	2	0.0673575	P50885|RL18_TRYBB		60S ribosomal protein L18 - Trypanosoma brucei brucei
Tb10.6k15.0970	40477.7	3	3	0.0848806	Tb10.6k15.0970		|PRS||phosphoribosylpyrophosphate synthetase, putative|Trypanosoma brucei|chr 10|||Manual
Tb10.6k15.1650	65888.4	2	2	0.0393162	Tb10.6k15.1650		|||hypothetical protein, conserved|Trypanosoma brucei|chr 10|||Manual
Tb10.6k15.3350	15683.7	2	2	0.20438	Tb10.6k15.3350		|||40S ribosomal protein S24E, putative|Trypanosoma brucei|chr 10|||Manual
Tb10.6k15.3410	121216	2	2	0.027307	Tb10.6k15.3410		|||pre-mRNA splicing factor ATP-dependent RNA helicase, putative|Trypanosoma brucei|chr 10|||Manual
Tb10.70.0520	96199.2	23	17	0.242459	Tb10.70.0520		|MVP||major vault protein, putative|Trypanosoma brucei|chr 10|||Manual
Tb10.70.0830	190626	2	2	0.0140928	Tb10.70.0830		|CHC||clathrin heavy chain|Trypanosoma brucei|chr 10|||Manual
Tb10.70.1190	85826	41	28	0.471795	Tb10.70.1190		|VCP||valosin-containing protein homolog|Trypanosoma brucei|chr 10|||Manual
Tb10.70.1370	41071.2	8	8	0.233871	Tb10.70.1370		|ALD||fructose-bisphosphate aldolase, glycosomal, putative|Trypanosoma brucei|chr 10|||Manual
Tb10.70.1380	22051.6	10	7	0.315789	P17959|RS9_TRYBB		Probable 40S ribosomal protein S9 - Trypanosoma brucei brucei
Tb10.70.1670	19285.7	5	4	0.30814	Tb10.70.1670		|||40S ribosomal protein S10, putative|Trypanosoma brucei|chr 10|||Manual
Tb10.70.1740	17510.4	2	2	0.111111	Tb10.70.1740		|||40S ribosomal protein S18, putative|Trypanosoma brucei|chr 10|||Manual
Tb10.70.3290	46468.4	9	9	0.224138	Tb10.70.3290		|DHH1||ATP-dependent DEAD-box RNA helicase, putative|Trypanosoma brucei|chr 10|||Manual
Tb10.70.3360	29422.1	13	11	0.351562	Tb10.70.3360		|||40S ribosomal protein S3a, putative|Trypanosoma brucei|chr 10|||Manual
Tb10.70.3370	29408.1	12	11	0.441406	Tb10.70.3370		|||40S ribosomal protein S3a, putative|Trypanosoma brucei|chr 10|||Manual
Tb10.70.3510	20904.3	9	6	0.357542	Tb10.70.3510		|||60S ribosomal protein L18a, putative|Trypanosoma brucei|chr 10|||Manual
Tb10.70.3710	44787.6	2	2	0.0595533	Tb10.70.3710		|||aspartate aminotransferase|Trypanosoma brucei|chr 10|||Manual
Tb10.70.4280	62036.7	2	2	0.0445633	Tb10.70.4280		|||delta-1-pyrroline-5-carboxylate dehydrogenase, putative|Trypanosoma brucei|chr 10|||Manual
Tb10.70.4330	82426.1	8	8	0.134163	Tb10.70.4330		|||ABC transporter, putative|Trypanosoma brucei|chr 10|||Manual
Tb10.70.4560	110489	2	2	0.0249004	Tb10.70.4560		|||hypothetical protein, conserved|Trypanosoma brucei|chr 10|||Manual
Tb10.70.4890	81181.9	11	11	0.198061	Tb10.70.4890		|||hypothetical protein, conserved|Trypanosoma brucei|chr 10|||Manual
Tb10.70.5670	49105.8	12	10	0.200445	gi|7443400|pir||A54760		translation elongation factor eEF-1 alpha chain - Trypanosoma brucei
Tb10.70.5840	95063	29	26	0.327926	Tb10.70.5840		|MVP||major vault protein, putative|Trypanosoma brucei|chr 10|||Manual
Tb10.70.7010	21857.4	5	5	0.216931	Tb10.70.7010		|||60S ribosomal protein L9, putative|Trypanosoma brucei|chr 10|||Manual
Tb10.70.7695	20087.3	7	5	0.229885	Tb10.70.7695		|||40S ribosomal proteins S11, putative|Trypanosoma brucei|chr 10|||Manual
Tb11.01.2560	27609.7	8	5	0.229508	Tb11.01.2560		|||40S ribosomal protein SA, putative|Trypanosoma brucei|chr 11|||Manual
Tb11.01.3020	21469.3	5	3	0.169312	Tb11.01.3020		|||40S ribosomal protein L14, putative|Trypanosoma brucei|chr 11|||Manual
Tb11.01.3160	62810.3	3	3	0.0586146	Tb11.01.3160		|||hypothetical protein, conserved|Trypanosoma brucei|chr 11|||Manual
Tb11.01.3180	34689.9	17	12	0.383648	P69103|GBLP_TRYBB		Guanine nucleotide-binding protein subunit beta-like protein (Activated protein kinase C receptor homolog) - Trypanosoma brucei brucei
Tb11.01.5590	30274.8	12	10	0.344086	Tb11.01.5590		|NRBD2|TbP37|RNA-binding protein|Trypanosoma brucei|chr 11|||Manual
Tb11.01.5730	43424.9	5	5	0.130208	Tb11.01.5730		|||ethanolamine-phosphate cytidylyltransferase, putative|Trypanosoma brucei|chr 11|||Manual
Tb11.01.6200	70340.1	2	2	0.0381558	Tb11.01.6200		|||hypothetical protein, conserved|Trypanosoma brucei|chr 11|||Manual
Tb11.01.6530	34594.5	2	2	0.0648148	Tb11.01.6530		|||coatomer epsilon subunit, putative|Trypanosoma brucei|chr 11|||Manual
Tb11.01.7130	82785.5	5	5	0.0584958	Tb11.01.7130		|||Tb-291 membrane associated protein, putative|Trypanosoma brucei|chr 11|||Manual
Tb11.01.7535	15581.4	3	3	0.180451	Tb11.01.7535		|||60S ribosomal protein L27, putative|Trypanosoma brucei|chr 11|||Manual
Tb11.02.0020	73981.3	2	2	0.0294118	Tb11.02.0020		|||hypothetical protein, conserved|Trypanosoma brucei|chr 11|||Manual
Tb11.02.0530	49243.1	9	9	0.210884	Tb11.02.0530		|PRS||phosphoribosylpyrophosphate synthetase, putative|Trypanosoma brucei|chr 11|||Manual
Tb11.02.1085	30644	16	13	0.417582	Tb11.02.1085		|||40s ribosomal protein S4, putative|Trypanosoma brucei|chr 11|||Manual
Tb11.02.1210	121825	3	3	0.0465549	Tb11.02.1210		|LeuRS||leucyl-tRNA synthetase, putative|Trypanosoma brucei|chr 11|||Manual
Tb11.02.4170	21385.8	8	5	0.263158	Tb11.02.4170		|||40S ribosomal protein S5, putative|Trypanosoma brucei|chr 11|||Manual
Tb11.02.4350	21273.9	3	3	0.209184	Tb11.02.4350		|||40S ribosomal protein S21, putative|Trypanosoma brucei|chr 11|||Manual
Tb11.02.5500	71435.2	6	6	0.116386	Tb11.02.5500		|||glucose-regulated protein 78, putative|Trypanosoma brucei|chr 11|||Manual
Tb11.03.0690	90206.4	2	1	0.00974421	Tb11.03.0690		|||hypothetical protein, conserved|Trypanosoma brucei|chr 11|||Manual
Tb11.0880	18002.2	2	2	0.157233	Tb11.0880		|||60S ribosomal protein L21E, putative|Trypanosoma brucei|chr 11|||Manual
Tb11.46.0001	34627.3	8	7	0.234568	Tb11.46.0001		|||60S acidic ribosomal subunit protein, putative|Trypanosoma brucei|chr 11|||Manual
Tb927.1.120	98024	4	4	0.0385514	Q8IFI8_9TRYP	Tb927.1.120	Retrotransposon hot spot (RHS) protein, putative; retrotransposon hot spot protein 4 (RHS4), putative
Tb927.1.1560	79953	3	3	0.0482759	Q4GZ63_9TRYP	Tb927.1.1560	Vesicular-fusion protein NsF, putative; N-ethylmaleimide sensitive factor
Tb927.2.1080	76643.9	4	4	0.0563798	29.m00080		|Tb927.2.1080|25N24.150|retrotransposon hot spot (RHS) protein, putative|Trypanosoma brucei|chr_2|RPCI93|25N24|29
Tb927.2.1210	95199.5	3	2	0.0380499	29.m00040		|Tb927.2.1210|25N24.85|retrotransposon hot spot (RHS) protein, putative|Trypanosoma brucei|chr_2|RPCI93|25N24|29
Tb927.2.340	97841.2	2	2	0.0244755	33.m00056		|Tb927.2.340|3B10.125|retrotransposon hot spot (RHS) protein, putative|Trypanosoma brucei|chr_2|RPCI93|3B10|33
Tb927.2.380	90714.2	11	10	0.102662	33.m00064		|Tb927.2.380|3B10.145|retrotransposon hot spot (RHS) protein, putative|Trypanosoma brucei|chr_2|RPCI93|3B10|33
Tb927.2.3800	55460.3	2	2	0.054878	39.m00199		|Tb927.2.3800|28H13.250|hypothetical protein|Trypanosoma brucei|chr_2|RPCI93|28H13|39
Tb927.2.4210	58565	5	5	0.108571	39.m00243		|Tb927.2.4210|28H13.455|glycosomal phosphoenolpyruvate carboxykinase|Trypanosoma brucei|chr_2|RPCI93|28H13|39
Tb927.3.1120	24405.9	2	2	0.105991	Tb927.3.1120		|rtb2||GTP-binding nuclear protein rtb2, putative|Trypanosoma brucei|chr 3|TIGR||Manual
Tb927.3.1570	69328.9	2	2	0.0482315	Tb927.3.1570		|||protein kinase, putative|Trypanosoma brucei|chr 3|TIGR||Manual
Tb927.3.1840	33355	2	2	0.0704698	Tb927.3.1840		|||3-oxo-5-alpha-steroid 4-dehydrogenase, putative|Trypanosoma brucei|chr 3|TIGR||Manual
Tb927.3.1970	36498.7	2	2	0.068323	Tb927.3.1970		|||hypothetical protein, conserved|Trypanosoma brucei|chr 3|TIGR||Manual
Tb927.3.2490	110073	4	4	0.0446521	Tb927.3.2490		|||hypothetical protein, conserved|Trypanosoma brucei|chr 3|TIGR||Manual
Tb927.3.5050	41856	19	10	0.323529	Tb927.3.5050		|||60S ribosomal protein L4|Trypanosoma brucei|chr 3|TIGR||Manual
Tb927.4.1270	49905.3	2	2	0.043573	Tb927.4.1270		|||RuvB-like DNA helicase, putative|Trypanosoma brucei|chr 4|TIGR||Manual
Tb927.4.2000	52610.2	2	2	0.0337553	Tb927.4.2000		|||RuvB-like DNA helicase, putative|Trypanosoma brucei|chr 4|TIGR||Manual
Tb927.4.2030	22704	2	2	0.0875576	Tb927.4.2030		|||hypothetical protein, conserved|Trypanosoma brucei|chr 4|TIGR||Manual
Tb927.4.2180	17020.9	5	4	0.275168	Tb927.4.2180		|||60S ribosomal protein L35A, putative|Trypanosoma brucei|chr 4|TIGR||Manual
Tb927.4.2450	44490.4	3	3	0.104623	Tb927.4.2450		|||thioredoxin, putative|Trypanosoma brucei|chr 4|TIGR||Manual
Tb927.4.3550	39154.8	13	8	0.178363	Tb927.4.3550		|||60S ribosomal protein L13a, putative|Trypanosoma brucei|chr 4|TIGR||Manual
Tb927.4.450	132855	2	2	0.0209732	Tb927.4.450		|||coatomer alpha subunit, putative|Trypanosoma brucei|chr 4|TIGR||Manual
Tb927.4.5180	73278.8	6	6	0.109737	Tb927.4.5180		|||protein kinase, putative|Trypanosoma brucei|chr 4|TIGR||Manual
Tb927.5.1110	28313.9	6	5	0.153846	Tb927.5.1110		|||60S ribosomal protein L2, putative|Trypanosoma brucei|chr 5|TIGR||Manual
Tb927.5.1560	84365.5	2	2	0.0358566	Tb927.5.1560		|||ATP-dependent DEAD/H RNA helicase, putative|Trypanosoma brucei|chr 5|TIGR||Manual
Tb927.5.2080	52238.5	9	9	0.187373	Tb927.5.2080		|||inosine-5'-monophosphate dehydrogenase, putative|Trypanosoma brucei|chr 5|TIGR||Manual
Tb927.5.2140	93325.2	3	3	0.0475059	Tb927.5.2140		|||regulator of nonsense transcripts 1, putative|Trypanosoma brucei|chr 5|TIGR||Manual
Tb927.5.2960	41855	2	2	0.0621762	Tb927.5.2960		|PRS||phosphoribosylpyrophosphate synthetase, putative|Trypanosoma brucei|chr 5|TIGR||Manual
Tb927.6.1650	35682.6	5	5	0.174051	Tb927.6.1650		|||single strand-specific nuclease, putative|Trypanosoma brucei|chr 6|TIGR||Manual
Tb927.6.2880	122118	3	3	0.0313364	Tb927.6.2880		|||kinesin, putative|Trypanosoma brucei|chr 6|TIGR||Manual
Tb927.6.2930	59607.1	6	6	0.153119	Tb927.6.2930		|||hypothetical protein, conserved|Trypanosoma brucei|chr 6|TIGR||Manual
Tb927.6.3650	20071.7	4	4	0.300546	Tb927.6.3650		|||ADP-ribosylation factor, putative|Trypanosoma brucei|chr 6|TIGR||Manual
Tb927.6.3740	71475	3	3	0.0624049	Tb927.6.3740		|||heat shock 70 kDa protein, mitochondrial precursor, putative|Trypanosoma brucei|chr 6|TIGR||Manual
Tb927.6.5040	24433.6	3	3	0.156863	Tb927.6.5040		|||ribosomal protein L15, putative|Trypanosoma brucei|chr 6|TIGR||Manual
Tb927.7.1050	16997.9	2	2	0.181208	Tb927.7.1050		|||40S ribosomal protein S16, putative|Trypanosoma brucei|chr 7|TIGR||Manual
Tb927.7.1730	27713.5	6	5	0.198347	Tb927.7.1730		|||60S ribosomal protein L7, putative|Trypanosoma brucei|chr 7|TIGR||Manual
Tb927.7.2630	99938.2	2	1	0.00666667	Tb927.7.2630		|||hypothetical protein, conserved|Trypanosoma brucei|chr 7|TIGR||Manual
Tb927.7.2950	74104.1	13	12	0.2	Tb927.7.2950		|||hypothetical protein, conserved|Trypanosoma brucei|chr 7|TIGR||Manual
Tb927.7.5000	29408.8	10	4	0.107692	Tb927.7.5000		|||60S ribosomal protein L19, putative|Trypanosoma brucei|chr 7|TIGR||Manual
Tb927.7.5170	18170.4	4	4	0.280488	P41165|RL23A_TRYBB		60S ribosomal protein L23a (L25) - Trypanosoma brucei brucei
Tb927.7.5190	126873	2	1	0.00675676	Tb927.7.5190		|||hypothetical protein, conserved|Trypanosoma brucei|chr 7|TIGR||Manual
Tb927.7.7420	63502.7	4	4	0.0684932	Tb927.7.7420		|||ATP synthase alpha chain, mitochondrial precursor|Trypanosoma brucei|chr 7|TIGR||Manual
Tb927.8.2540	46244.7	2	2	0.0388128	Tb927.8.2540		|||3-ketoacyl-CoA thiolase, putative|Trypanosoma brucei|chr 8|TIGR||Manual
Tb927.8.3750	54358.5	2	2	0.0600414	Tb927.8.3750		|||nucleolar protein, putative|Trypanosoma brucei|chr 8|TIGR||Manual
Tb927.8.4210	46138.9	3	3	0.102625	Tb927.8.4210		|||hypothetical protein, conserved|Trypanosoma brucei|chr 8|TIGR||Manual
Tb927.8.4820	69339	2	2	0.0321543	Tb927.8.4820		|||hypothetical protein, conserved|Trypanosoma brucei|chr 8|TIGR||Manual
Tb927.8.6150	24937.2	8	6	0.318182	Tb927.8.6150		|||40S ribosomal protein S8, putative|Trypanosoma brucei|chr 8|TIGR||Manual
Tb927.8.6180	16424.3	2	2	0.0769231	Tb927.8.6180		|||60S ribosomal protein L26, putative|Trypanosoma brucei|chr 8|TIGR||Manual

## Sheet: AEE788
Run: TM082710_090910_A_01.pep.xmlTM082710_090910_A_01.pep.xml (090910/TM082710_090910_A_01 (Tbrucei_Proteins_v4_Contam_RA))
Fixed Modifications			Search Enzyme: trypsin			File Name: TM082710_090910_A_01.pep.xml
C @ 57.021			Search Engine: X! Tandem (comet)			Path: T:/proteomics/pipeline/ProteomicsLab/tmitchell/2010/090910/xtandem/Tbrucei_Proteins_v4_Contam_RA
Variable Modifications			Mass Spec Type: ThermoFinnigan LTQ			Fasta File: t:/data/databases/2010/Other/Tbrucei_Proteins_v4_Contam.fasta
C^ @ -17.027
E^ @ -18.011
M' @ 15.995
Q^ @ -17.027
One run showing all proteins matching the following query:
Protein Filter:
Protein Sort: Peptides DESC
Peptide Filter: (PeptideProphetErrorRate <= 0.05)
Peptide Sort:
Protein	Sequence Mass	Peptides	Unique	AA Coverage	Best Name	Best Gene Name	Description
Tb05.5K5.110	94061.4	30	25	0.294749	Tb05.5K5.110		|||major vault protein, putative|Trypanosoma brucei|chr 5|TIGR||Manual
Tb09.160.2550	23841.1	11	7	0.326733	Tb09.160.2550		||1L12.160|ribosomal protein S7, putative|Trypanosoma brucei|chr 9|||Manual
Tb09.160.3270	45361.7	3	3	0.0940594	SW:IF4A_TRYBB		Q38F76 Probable eukaryotic initiation factor 4A (EC 3.6.1.-) (ATP-dependent RNA helicase eIF4A) (eIF-4A).
Tb09.160.4450	30401.5	8	7	0.270677	Tb09.160.4450		|RPS3||40S ribosomal protein S3, putative|Trypanosoma brucei|chr 9|||Manual
Tb09.160.4610	31903.9	4	4	0.147766	Tb09.160.4610		|||hypothetical protein, conserved|Trypanosoma brucei|chr 9|||Manual
Tb09.160.5580	22369.2	2	2	0.113402	Tb09.160.5580		|||60S ribosomal protein L11, putative|Trypanosoma brucei|chr 9|||Manual
Tb09.211.0340	24736.1	12	10	0.394366	Tb09.211.0340		|QM||60S ribosomal protein L10, putative|Trypanosoma brucei|chr 9|||Manual
Tb09.211.0930	63029.2	7	7	0.155477	Tb09.211.0930		|||polyadenylate-binding protein 1, putative|Trypanosoma brucei|chr 9|||Manual
Tb09.211.2150	62147.2	11	11	0.196396	Tb09.211.2150		|||poly(A)-binding protein 1|Trypanosoma brucei|chr 9|||Manual
Tb09.211.3280	21692.7	3	2	0.12766	Tb09.211.3280		|||60S ribosomal subunit protein L31, putative|Trypanosoma brucei|chr 9|||Manual
Tb09.211.3560	56426.1	23	18	0.361328	Tb09.211.3560		|glk1|gk|glycerol kinase, glycosomal|Trypanosoma brucei|chr 9|||Manual
Tb09.244.2630	28476.4	6	6	0.22	Tb09.244.2630		|||40S ribosomal protein S6, putative|Trypanosoma brucei|chr 9|||Manual
Tb09.244.2730	34636	11	8	0.275974	Tb09.244.2730		|||60S ribosomal protein L5, putative|Trypanosoma brucei|chr 9|||Manual
Tb10.05.0220	24597.1	7	5	0.317757	P53028|RL10A_TRYBR		60S ribosomal protein L10a - Trypanosoma brucei rhodesiense
Tb10.100.0080	28440.1	9	8	0.244	Tb10.100.0080		|||40S ribosomal protein S6, putative|Trypanosoma brucei|chr 10|||Manual
Tb10.26.0560	21184.9	10	8	0.375	Tb10.26.0560		|||60S ribosomal protein L6, putative|Trypanosoma brucei|chr 10|||Manual
Tb10.26.1080	80763.5	14	12	0.161932	Tb10.26.1080		|||heat shock protein 83|Trypanosoma brucei|chr 10|||Manual
Tb10.329.0040	77698	6	6	0.0994152	Tb10.329.0040		|||ATP-binding cassette protein, putative|Trypanosoma brucei|chr 10|||Manual
Tb10.389.0910	19366.1	4	3	0.217647	Tb10.389.0910		|||60S ribosomal protein L34, putative|Trypanosoma brucei|chr 10|||Manual
Tb10.406.0020	99085.7	5	5	0.0609081	Tb10.406.0020		|||argonaute-like protein|Trypanosoma brucei|chr 10|||Manual
Tb10.61.0150	48481.6	38	23	0.541387	Tb10.61.0150		|||inosine-5'-monophosphate dehydrogenase|Trypanosoma brucei|chr 10|||Manual
Tb10.61.2070	28642	9	7	0.304511	Tb10.61.2070		|RPS2||40S ribosomal protein S2, putative|Trypanosoma brucei|chr 10|||Manual
Tb10.61.2090	19105.5	4	4	0.277108	Tb10.61.2090		|||60S ribosomal protein L17, putative|Trypanosoma brucei|chr 10|||Manual
Tb10.6k15.0410	21873.9	3	3	0.103627	P50885|RL18_TRYBB		60S ribosomal protein L18 - Trypanosoma brucei brucei
Tb10.6k15.0970	40477.7	3	3	0.0954907	Tb10.6k15.0970		|PRS||phosphoribosylpyrophosphate synthetase, putative|Trypanosoma brucei|chr 10|||Manual
Tb10.6k15.2050	16061.5	3	2	0.239437	Tb10.6k15.2050		||RPS12|40S ribosomal protein S12, putative|Trypanosoma brucei|chr 10|||Manual
Tb10.6k15.3350	15683.7	2	2	0.20438	Tb10.6k15.3350		|||40S ribosomal protein S24E, putative|Trypanosoma brucei|chr 10|||Manual
Tb10.70.0520	96199.2	19	17	0.241299	Tb10.70.0520		|MVP||major vault protein, putative|Trypanosoma brucei|chr 10|||Manual
Tb10.70.0830	190626	3	3	0.0193776	Tb10.70.0830		|CHC||clathrin heavy chain|Trypanosoma brucei|chr 10|||Manual
Tb10.70.1190	85826	40	33	0.503846	Tb10.70.1190		|VCP||valosin-containing protein homolog|Trypanosoma brucei|chr 10|||Manual
Tb10.70.1370	41071.2	8	8	0.274194	Tb10.70.1370		|ALD||fructose-bisphosphate aldolase, glycosomal, putative|Trypanosoma brucei|chr 10|||Manual
Tb10.70.1380	22051.6	7	7	0.315789	P17959|RS9_TRYBB		Probable 40S ribosomal protein S9 - Trypanosoma brucei brucei
Tb10.70.1670	19285.7	5	5	0.313953	Tb10.70.1670		|||40S ribosomal protein S10, putative|Trypanosoma brucei|chr 10|||Manual
Tb10.70.1740	17510.4	3	3	0.117647	Tb10.70.1740		|||40S ribosomal protein S18, putative|Trypanosoma brucei|chr 10|||Manual
Tb10.70.3290	46468.4	6	5	0.128079	Tb10.70.3290		|DHH1||ATP-dependent DEAD-box RNA helicase, putative|Trypanosoma brucei|chr 10|||Manual
Tb10.70.3360	29422.1	13	8	0.285156	Tb10.70.3360		|||40S ribosomal protein S3a, putative|Trypanosoma brucei|chr 10|||Manual
Tb10.70.3370	29408.1	5	5	0.171875	Tb10.70.3370		|||40S ribosomal protein S3a, putative|Trypanosoma brucei|chr 10|||Manual
Tb10.70.3510	20904.3	11	7	0.396648	Tb10.70.3510		|||60S ribosomal protein L18a, putative|Trypanosoma brucei|chr 10|||Manual
Tb10.70.3710	44787.6	2	2	0.0595533	Tb10.70.3710		|||aspartate aminotransferase|Trypanosoma brucei|chr 10|||Manual
Tb10.70.3950	96560.8	2	2	0.0296128	Tb10.70.3950		|||RNA-binding protein, putative|Trypanosoma brucei|chr 10|||Manual
Tb10.70.4330	82426.1	13	13	0.182573	Tb10.70.4330		|||ABC transporter, putative|Trypanosoma brucei|chr 10|||Manual
Tb10.70.4890	81181.9	11	11	0.168975	Tb10.70.4890		|||hypothetical protein, conserved|Trypanosoma brucei|chr 10|||Manual
Tb10.70.5670	49105.8	12	11	0.256125	gi|7443400|pir||A54760		translation elongation factor eEF-1 alpha chain - Trypanosoma brucei
Tb10.70.5840	95063	23	21	0.26883	Tb10.70.5840		|MVP||major vault protein, putative|Trypanosoma brucei|chr 10|||Manual
Tb10.70.6880	75386.9	2	2	0.0176471	Tb10.70.6880		|||katanin, putative|Trypanosoma brucei|chr 10|||Manual
Tb10.70.7010	21857.4	7	5	0.238095	Tb10.70.7010		|||60S ribosomal protein L9, putative|Trypanosoma brucei|chr 10|||Manual
Tb10.70.7695	20087.3	7	5	0.264368	Tb10.70.7695		|||40S ribosomal proteins S11, putative|Trypanosoma brucei|chr 10|||Manual
Tb11.01.2560	27609.7	9	6	0.262295	Tb11.01.2560		|||40S ribosomal protein SA, putative|Trypanosoma brucei|chr 11|||Manual
Tb11.01.2560	27609.7	3	3	0.151639	Tb11.01.2560		|||40S ribosomal protein SA, putative|Trypanosoma brucei|chr 11|||Manual
Tb11.01.3020	21469.3	5	4	0.174603	Tb11.01.3020		|||40S ribosomal protein L14, putative|Trypanosoma brucei|chr 11|||Manual
Tb11.01.3110	75366.6	5	5	0.0898551	Tb11.01.3110		|||heat shock protein 70|Trypanosoma brucei|chr 11|||Manual
Tb11.01.3160	62810.3	3	3	0.053286	Tb11.01.3160		|||hypothetical protein, conserved|Trypanosoma brucei|chr 11|||Manual
Tb11.01.3180	34689.9	17	14	0.522013	P69103|GBLP_TRYBB		Guanine nucleotide-binding protein subunit beta-like protein (Activated protein kinase C receptor homolog) - Trypanosoma brucei brucei
Tb11.01.3740	97587.5	3	3	0.0398633	Tb11.01.3740		|||coatomer gamma subunit, putative|Trypanosoma brucei|chr 11|||Manual
Tb11.01.5590	30274.8	8	7	0.265233	Tb11.01.5590		|NRBD2|TbP37|RNA-binding protein|Trypanosoma brucei|chr 11|||Manual
Tb11.01.5730	43424.9	6	6	0.171875	Tb11.01.5730		|||ethanolamine-phosphate cytidylyltransferase, putative|Trypanosoma brucei|chr 11|||Manual
Tb11.01.6200	70340.1	2	2	0.0381558	Tb11.01.6200		|||hypothetical protein, conserved|Trypanosoma brucei|chr 11|||Manual
Tb11.01.7130	82785.5	3	3	0.0445682	Tb11.01.7130		|||Tb-291 membrane associated protein, putative|Trypanosoma brucei|chr 11|||Manual
Tb11.01.7290	44396.1	2	2	0.0658228	Tb11.01.7290		|||NUDIX hydrolase, conserved|Trypanosoma brucei|chr 11|||Manual
Tb11.01.7535	15581.4	2	2	0.135338	Tb11.01.7535		|||60S ribosomal protein L27, putative|Trypanosoma brucei|chr 11|||Manual
Tb11.02.0530	49243.1	8	7	0.199546	Tb11.02.0530		|PRS||phosphoribosylpyrophosphate synthetase, putative|Trypanosoma brucei|chr 11|||Manual
Tb11.02.0750	59579.6	3	3	0.0643382	Tb11.02.0750		|TCP-1-zeta||t-complex protein 1, zeta subunit, putative|Trypanosoma brucei|chr 11|||Manual
Tb11.02.0810	107861	2	1	0.00858369	Tb11.02.0810		|||hypothetical protein, conserved|Trypanosoma brucei|chr 11|||Manual
Tb11.02.1085	30644	14	13	0.435897	Tb11.02.1085		|||40s ribosomal protein S4, putative|Trypanosoma brucei|chr 11|||Manual
Tb11.02.1210	121825	4	4	0.0512104	Tb11.02.1210		|LeuRS||leucyl-tRNA synthetase, putative|Trypanosoma brucei|chr 11|||Manual
Tb11.02.1930	248388	2	2	0.0118397	Tb11.02.1930		|||ATP-dependent RNA helicase, putative|Trypanosoma brucei|chr 11|||Manual
Tb11.02.4070	16860.9	3	3	0.232877	Tb11.02.4070		|||60S ribosomal protein L28, putative|Trypanosoma brucei|chr 11|||Manual
Tb11.02.4170	21385.8	8	5	0.263158	Tb11.02.4170		|||40S ribosomal protein S5, putative|Trypanosoma brucei|chr 11|||Manual
Tb11.02.5500	71435.2	9	9	0.166922	Tb11.02.5500		|||glucose-regulated protein 78, putative|Trypanosoma brucei|chr 11|||Manual
Tb11.0880	18002.2	3	3	0.201258	Tb11.0880		|||60S ribosomal protein L21E, putative|Trypanosoma brucei|chr 11|||Manual
Tb11.46.0001	34627.3	10	8	0.287037	Tb11.46.0001		|||60S acidic ribosomal subunit protein, putative|Trypanosoma brucei|chr 11|||Manual
Tb927.1.120	98024	2	2	0.0198598	Q8IFI8_9TRYP	Tb927.1.120	Retrotransposon hot spot (RHS) protein, putative; retrotransposon hot spot protein 4 (RHS4), putative
Tb927.1.3180	20059	2	2	0.103448	Q4GYQ5_9TRYP	Tb927.1.3180	40S ribosomal protein S11, putative
Tb927.1.420	76290	3	3	0.042963	RHS5a	RHS5a	Retrotransposon hot spot (RHS) protein, putative; retrotransposon hot spot protein 5 (RHS5), putative
Tb927.2.370	95139.8	3	3	0.0371703	33.m00062		|Tb927.2.370|3B10.140|retrotransposon hot spot (RHS) protein, putative|Trypanosoma brucei|chr_2|RPCI93|3B10|33
Tb927.2.380	90714.2	10	10	0.105196	33.m00064		|Tb927.2.380|3B10.145|retrotransposon hot spot (RHS) protein, putative|Trypanosoma brucei|chr_2|RPCI93|3B10|33
Tb927.2.3800	55460.3	2	2	0.050813	39.m00199		|Tb927.2.3800|28H13.250|hypothetical protein|Trypanosoma brucei|chr_2|RPCI93|28H13|39
Tb927.2.4210	58565	5	5	0.108571	39.m00243		|Tb927.2.4210|28H13.455|glycosomal phosphoenolpyruvate carboxykinase|Trypanosoma brucei|chr_2|RPCI93|28H13|39
Tb927.2.4710	49983.6	5	4	0.104308	25.m00090		|Tb927.2.4710|30M24.225|RNA-binding protein, putative|Trypanosoma brucei|chr_2|RPCI93|30M24|25
Tb927.2.5910	17309.5	2	2	0.0993377	22.m00128		|Tb927.2.5910|1F7.325|40S ribosomal protein S13, putative|Trypanosoma brucei|chr_2|RPCI93|1F7|22
Tb927.3.1570	69328.9	5	5	0.106109	Tb927.3.1570		|||protein kinase, putative|Trypanosoma brucei|chr 3|TIGR||Manual
Tb927.3.1590	72678.3	2	2	0.0344311	Tb927.3.1590		|||hypothetical protein, conserved|Trypanosoma brucei|chr 3|TIGR||Manual
Tb927.3.1800	161946	3	3	0.0205339	Tb927.3.1800		|||hypothetical protein, conserved|Trypanosoma brucei|chr 3|TIGR||Manual
Tb927.3.2490	110073	3	3	0.0342679	Tb927.3.2490		|||hypothetical protein, conserved|Trypanosoma brucei|chr 3|TIGR||Manual
Tb927.3.3270	53517.4	35	24	0.494867	Tb927.3.3270		|TbPFK||ATP-dependent phosphofructokinase|Trypanosoma brucei|chr 3|TIGR||Manual
Tb927.3.3310	26639.3	9	6	0.270742	Tb927.3.3310		|||60S ribosomal protein L13, putative|Trypanosoma brucei|chr 3|TIGR||Manual
Tb927.3.3310	26639.3	3	3	0.135371	Tb927.3.3310		|||60S ribosomal protein L13, putative|Trypanosoma brucei|chr 3|TIGR||Manual
Tb927.3.4750	97251.6	2	2	0.0183697	Tb927.3.4750		|||aminopeptidase, putative|Trypanosoma brucei|chr 3|TIGR||Manual
Tb927.3.5050	41856	17	10	0.334225	Tb927.3.5050		|||60S ribosomal protein L4|Trypanosoma brucei|chr 3|TIGR||Manual
Tb927.3.5050	41856	5	5	0.171123	Tb927.3.5050		|||60S ribosomal protein L4|Trypanosoma brucei|chr 3|TIGR||Manual
Tb927.3.5130	53072.2	2	2	0.0619469	Tb927.3.5130		|||hypothetical protein, conserved|Trypanosoma brucei|chr 3|TIGR||Manual
Tb927.3.5530	279196	16	15	0.0633374	Tb927.3.5530		|Tb-292||Tb-292 membrane associated protein|Trypanosoma brucei|chr 3|TIGR||Manual
Tb927.4.1800	48691.7	18	15	0.328671	Tb927.4.1800		|||ribosomal protein L3, mitochondrial, putative|Trypanosoma brucei|chr 4|TIGR||Manual
Tb927.4.1800	48691.7	7	6	0.146853	Tb927.4.1800		|||ribosomal protein L3, mitochondrial, putative|Trypanosoma brucei|chr 4|TIGR||Manual
Tb927.4.1800	48691.7	2	2	0.030303	Tb927.4.1800		|||ribosomal protein L3, mitochondrial, putative|Trypanosoma brucei|chr 4|TIGR||Manual
Tb927.4.1860	18846.3	4	3	0.209581	Tb927.4.1860		|||ribosomal protein S19, putative|Trypanosoma brucei|chr 4|TIGR||Manual
Tb927.4.1860	18846.3	2	2	0.11976	Tb927.4.1860		|||ribosomal protein S19, putative|Trypanosoma brucei|chr 4|TIGR||Manual
Tb927.4.2000	52610.2	2	2	0.0379747	Tb927.4.2000		|||RuvB-like DNA helicase, putative|Trypanosoma brucei|chr 4|TIGR||Manual
Tb927.4.2180	17020.9	5	3	0.241611	Tb927.4.2180		|||60S ribosomal protein L35A, putative|Trypanosoma brucei|chr 4|TIGR||Manual
Tb927.4.2180	17020.9	2	2	0.167785	Tb927.4.2180		|||60S ribosomal protein L35A, putative|Trypanosoma brucei|chr 4|TIGR||Manual
Tb927.4.2180	17020.9	2	2	0.167785	Tb927.4.2180		|||60S ribosomal protein L35A, putative|Trypanosoma brucei|chr 4|TIGR||Manual
Tb927.4.2450	44490.4	4	4	0.124088	Tb927.4.2450		|||thioredoxin, putative|Trypanosoma brucei|chr 4|TIGR||Manual
Tb927.4.3550	39154.8	7	7	0.160819	Tb927.4.3550		|||60S ribosomal protein L13a, putative|Trypanosoma brucei|chr 4|TIGR||Manual
Tb927.4.3550	39154.8	3	3	0.0906433	Tb927.4.3550		|||60S ribosomal protein L13a, putative|Trypanosoma brucei|chr 4|TIGR||Manual
Tb927.4.3550	39154.8	2	2	0.0497076	Tb927.4.3550		|||60S ribosomal protein L13a, putative|Trypanosoma brucei|chr 4|TIGR||Manual
Tb927.4.3890	122800	2	2	0.0219579	Tb927.4.3890		|||ATP-dependent RNA helicase, putative|Trypanosoma brucei|chr 4|TIGR||Manual
Tb927.4.450	132855	2	2	0.0234899	Tb927.4.450		|||coatomer alpha subunit, putative|Trypanosoma brucei|chr 4|TIGR||Manual
Tb927.4.5180	73278.8	10	8	0.157651	Tb927.4.5180		|||protein kinase, putative|Trypanosoma brucei|chr 4|TIGR||Manual
Tb927.5.1110	28313.9	6	5	0.153846	Tb927.5.1110		|||60S ribosomal protein L2, putative|Trypanosoma brucei|chr 5|TIGR||Manual
Tb927.5.1110	28313.9	3	3	0.1	Tb927.5.1110		|||60S ribosomal protein L2, putative|Trypanosoma brucei|chr 5|TIGR||Manual
Tb927.5.1110	28313.9	3	3	0.1	Tb927.5.1110		|||60S ribosomal protein L2, putative|Trypanosoma brucei|chr 5|TIGR||Manual
Tb927.5.1110	28313.9	2	2	0.0730769	Tb927.5.1110		|||60S ribosomal protein L2, putative|Trypanosoma brucei|chr 5|TIGR||Manual
Tb927.5.2080	52238.5	8	8	0.187373	Tb927.5.2080		|||inosine-5'-monophosphate dehydrogenase, putative|Trypanosoma brucei|chr 5|TIGR||Manual
Tb927.5.2080	52238.5	3	3	0.0733198	Tb927.5.2080		|||inosine-5'-monophosphate dehydrogenase, putative|Trypanosoma brucei|chr 5|TIGR||Manual
Tb927.5.2140	93325.2	4	4	0.0688836	Tb927.5.2140		|||regulator of nonsense transcripts 1, putative|Trypanosoma brucei|chr 5|TIGR||Manual
Tb927.5.2960	41855	3	3	0.101036	Tb927.5.2960		|PRS||phosphoribosylpyrophosphate synthetase, putative|Trypanosoma brucei|chr 5|TIGR||Manual
Tb927.5.3170	39188	4	4	0.159664	Tb927.5.3170		|PRPS5||ribose-phosphate pyrophosphokinase, putative|Trypanosoma brucei|chr 5|TIGR||Manual
Tb927.6.1650	35682.6	3	3	0.113924	Tb927.6.1650		|||single strand-specific nuclease, putative|Trypanosoma brucei|chr 6|TIGR||Manual
Tb927.6.2880	122118	4	4	0.043318	Tb927.6.2880		|||kinesin, putative|Trypanosoma brucei|chr 6|TIGR||Manual
Tb927.6.2930	59607.1	4	4	0.10586	Tb927.6.2930		|||hypothetical protein, conserved|Trypanosoma brucei|chr 6|TIGR||Manual
Tb927.6.3650	20071.7	3	3	0.20765	Tb927.6.3650		|||ADP-ribosylation factor, putative|Trypanosoma brucei|chr 6|TIGR||Manual
Tb927.6.3740	71475	2	2	0.0319635	Tb927.6.3740		|||heat shock 70 kDa protein, mitochondrial precursor, putative|Trypanosoma brucei|chr 6|TIGR||Manual
Tb927.6.4280	43869.3	21	12	0.30597	Tb927.6.4280		|GAPDH||glyceraldehyde 3-phosphate dehydrogenase, glycosomal|Trypanosoma brucei|chr 6|TIGR||Manual
Tb927.6.4280	43869.3	9	9	0.226368	Tb927.6.4280		|GAPDH||glyceraldehyde 3-phosphate dehydrogenase, glycosomal|Trypanosoma brucei|chr 6|TIGR||Manual
Tb927.6.4280	43869.3	2	2	0.0671642	Tb927.6.4280		|GAPDH||glyceraldehyde 3-phosphate dehydrogenase, glycosomal|Trypanosoma brucei|chr 6|TIGR||Manual
Tb927.6.4280	43869.3	2	2	0.0597015	Tb927.6.4280		|GAPDH||glyceraldehyde 3-phosphate dehydrogenase, glycosomal|Trypanosoma brucei|chr 6|TIGR||Manual
Tb927.6.5040	24433.6	4	3	0.156863	Tb927.6.5040		|||ribosomal protein L15, putative|Trypanosoma brucei|chr 6|TIGR||Manual
Tb927.7.1050	16997.9	2	2	0.147651	Tb927.7.1050		|||40S ribosomal protein S16, putative|Trypanosoma brucei|chr 7|TIGR||Manual
Tb927.7.1730	27713.5	7	6	0.194215	Tb927.7.1730		|||60S ribosomal protein L7, putative|Trypanosoma brucei|chr 7|TIGR||Manual
Tb927.7.2190	29242	2	2	0.075188	Tb927.7.2190		|||hypothetical protein, conserved|Trypanosoma brucei|chr 7|TIGR||Manual
Tb927.7.2500	48475.6	3	3	0.0800915	Tb927.7.2500		|||proteasome regulatory ATPase subunit 1|Trypanosoma brucei|chr 7|TIGR||Manual
Tb927.7.2570	52545.9	4	4	0.107822	Tb927.7.2570		|||hypothetical protein, conserved|Trypanosoma brucei|chr 7|TIGR||Manual
Tb927.7.2630	99938.2	2	1	0.00666667	Tb927.7.2630		|||hypothetical protein, conserved|Trypanosoma brucei|chr 7|TIGR||Manual
Tb927.7.2950	74104.1	8	8	0.131343	Tb927.7.2950		|||hypothetical protein, conserved|Trypanosoma brucei|chr 7|TIGR||Manual
Tb927.7.2950	74104.1	5	5	0.0925373	Tb927.7.2950		|||hypothetical protein, conserved|Trypanosoma brucei|chr 7|TIGR||Manual
Tb927.7.5000	29408.8	6	4	0.107692	Tb927.7.5000		|||60S ribosomal protein L19, putative|Trypanosoma brucei|chr 7|TIGR||Manual
Tb927.7.5000	29408.8	5	4	0.107692	Tb927.7.5000		|||60S ribosomal protein L19, putative|Trypanosoma brucei|chr 7|TIGR||Manual
Tb927.7.5000	29408.8	2	2	0.0730769	Tb927.7.5000		|||60S ribosomal protein L19, putative|Trypanosoma brucei|chr 7|TIGR||Manual
Tb927.7.5000	29408.8	2	2	0.0730769	Tb927.7.5000		|||60S ribosomal protein L19, putative|Trypanosoma brucei|chr 7|TIGR||Manual
Tb927.7.5170	18170.4	3	3	0.237805	P41165|RL23A_TRYBB		60S ribosomal protein L23a (L25) - Trypanosoma brucei brucei
Tb927.7.7420	63502.7	3	3	0.0547945	Tb927.7.7420		|||ATP synthase alpha chain, mitochondrial precursor|Trypanosoma brucei|chr 7|TIGR||Manual
Tb927.8.1330	30879.4	13	9	0.275362	Tb927.8.1330		|||60S ribosomal protein L7a, putative|Trypanosoma brucei|chr 8|TIGR||Manual
Tb927.8.1330	30879.4	2	2	0.076087	Tb927.8.1330		|||60S ribosomal protein L7a, putative|Trypanosoma brucei|chr 8|TIGR||Manual
Tb927.8.1510	62439.7	2	2	0.0492091	Tb927.8.1510		|||ATP-dependent DEAD/H RNA helicase, putative|Trypanosoma brucei|chr 8|TIGR||Manual
Tb927.8.3530	37805.1	7	5	0.135593	Tb927.8.3530		|||glycerol-3-phosphate dehydrogenase [NAD+], glycosomal|Trypanosoma brucei|chr 8|TIGR||Manual
Tb927.8.3750	54358.5	3	3	0.0766046	Tb927.8.3750		|||nucleolar protein, putative|Trypanosoma brucei|chr 8|TIGR||Manual
Tb927.8.4210	46138.9	3	3	0.114558	Tb927.8.4210		|||hypothetical protein, conserved|Trypanosoma brucei|chr 8|TIGR||Manual
Tb927.8.4820	69339	2	2	0.0369775	Tb927.8.4820		|||hypothetical protein, conserved|Trypanosoma brucei|chr 8|TIGR||Manual
Tb927.8.6150	24937.2	5	4	0.227273	Tb927.8.6150		|||40S ribosomal protein S8, putative|Trypanosoma brucei|chr 8|TIGR||Manual

## Sheet: Canertinib
Run: TM082710_090910_C_01.pep.xmlTM082710_090910_C_01.pep.xml (090910/TM082710_090910_C_01 (Tbrucei_Proteins_v4_Contam_RA))
Fixed Modifications			Search Enzyme: trypsin			File Name: TM082710_090910_C_01.pep.xml
C @ 57.021			Search Engine: X! Tandem (comet)			Path: T:/proteomics/pipeline/ProteomicsLab/tmitchell/2010/090910/xtandem/Tbrucei_Proteins_v4_Contam_RA
Variable Modifications			Mass Spec Type: ThermoFinnigan LTQ			Fasta File: t:/data/databases/2010/Other/Tbrucei_Proteins_v4_Contam.fasta
C^ @ -17.027
E^ @ -18.011
M' @ 15.995
Q^ @ -17.027
One run showing all proteins matching the following query:
Protein Filter:
Protein Sort: Peptides DESC
Peptide Filter: (PeptideProphetErrorRate <= 0.05)
Peptide Sort:
Protein	Sequence Mass	Peptides	Unique	AA Coverage	Best Name	Best Gene Name	Description
Tb05.5K5.110	94061.4	47	36	0.403341	Tb05.5K5.110		|||major vault protein, putative|Trypanosoma brucei|chr 5|TIGR||Manual
Tb09.160.0460	43688.6	3	3	0.0942408	Tb09.160.0460		|||hypothetical protein, conserved|Trypanosoma brucei|chr 9|||Manual
Tb09.160.2550	23841.1	18	11	0.40099	Tb09.160.2550		||1L12.160|ribosomal protein S7, putative|Trypanosoma brucei|chr 9|||Manual
Tb09.160.3270	45361.7	6	5	0.158416	SW:IF4A_TRYBB		Q38F76 Probable eukaryotic initiation factor 4A (EC 3.6.1.-) (ATP-dependent RNA helicase eIF4A) (eIF-4A).
Tb09.160.3820	55004.8	3	3	0.0818363	Tb09.160.3820		||28G16.220|nucleolar RNA binding protein, putative|Trypanosoma brucei|chr 9|||Manual
Tb09.160.4450	30401.5	11	8	0.259398	Tb09.160.4450		|RPS3||40S ribosomal protein S3, putative|Trypanosoma brucei|chr 9|||Manual
Tb09.160.4610	31903.9	4	4	0.147766	Tb09.160.4610		|||hypothetical protein, conserved|Trypanosoma brucei|chr 9|||Manual
Tb09.160.5580	22369.2	4	3	0.164948	Tb09.160.5580		|||60S ribosomal protein L11, putative|Trypanosoma brucei|chr 9|||Manual
Tb09.211.0930	63029.2	10	10	0.190813	Tb09.211.0930		|||polyadenylate-binding protein 1, putative|Trypanosoma brucei|chr 9|||Manual
Tb09.211.3280	21692.7	7	5	0.25	Tb09.211.3280		|||60S ribosomal subunit protein L31, putative|Trypanosoma brucei|chr 9|||Manual
Tb09.211.4490	20623.9	2	2	0.0989011	Tb09.211.4490		|||ADP-ribosylation factor, putative|Trypanosoma brucei|chr 9|||Manual
Tb09.211.4550	24017.4	3	3	0.150685	Tb09.211.4550		|||60S ribosomal protein L12, putative|Trypanosoma brucei|chr 9|||Manual
Tb09.244.2730	34636	14	9	0.275974	Tb09.244.2730		|||60S ribosomal protein L5, putative|Trypanosoma brucei|chr 9|||Manual
Tb09.244.2780	82306.6	2	2	0.0393487	Tb09.244.2780		|||hypothetical protein, conserved|Trypanosoma brucei|chr 9|||Manual
Tb09.v1.0640	16266	2	2	0.124138	Tb09.v1.0640		|RPL27A; RPL28; RPL29||60S ribosomal protein L27a|Trypanosoma brucei|chr 9|||Manual
Tb10.05.0220	24597.1	8	5	0.341121	P53028|RL10A_TRYBR		60S ribosomal protein L10a - Trypanosoma brucei rhodesiense
Tb10.100.0060	48285.6	2	2	0.058548	Tb10.100.0060		|||centromere/microtubule binding protein cbf5, putative|Trypanosoma brucei|chr 10|||Manual
Tb10.100.0080	28440.1	12	7	0.24	Tb10.100.0080		|||40S ribosomal protein S6, putative|Trypanosoma brucei|chr 10|||Manual
Tb10.26.0560	21184.9	14	9	0.432292	Tb10.26.0560		|||60S ribosomal protein L6, putative|Trypanosoma brucei|chr 10|||Manual
Tb10.26.1080	80763.5	16	15	0.213068	Tb10.26.1080		|||heat shock protein 83|Trypanosoma brucei|chr 10|||Manual
Tb10.329.0040	77698	9	8	0.133041	Tb10.329.0040		|||ATP-binding cassette protein, putative|Trypanosoma brucei|chr 10|||Manual
Tb10.389.0910	19366.1	4	3	0.217647	Tb10.389.0910		|||60S ribosomal protein L34, putative|Trypanosoma brucei|chr 10|||Manual
Tb10.406.0020	99085.7	3	3	0.0398671	Tb10.406.0020		|||argonaute-like protein|Trypanosoma brucei|chr 10|||Manual
Tb10.61.0150	48481.6	32	21	0.485459	Tb10.61.0150		|||inosine-5'-monophosphate dehydrogenase|Trypanosoma brucei|chr 10|||Manual
Tb10.61.1880	31375	2	2	0.0774648	Tb10.61.1880		|||protein kinase, putative|Trypanosoma brucei|chr 10|||Manual
Tb10.61.2070	28642	13	10	0.432331	Tb10.61.2070		|RPS2||40S ribosomal protein S2, putative|Trypanosoma brucei|chr 10|||Manual
Tb10.61.2090	19105.5	6	5	0.246988	Tb10.61.2090		|||60S ribosomal protein L17, putative|Trypanosoma brucei|chr 10|||Manual
Tb10.61.2260	186611	2	2	0.0153302	Tb10.61.2260		|||hypothetical protein, conserved|Trypanosoma brucei|chr 10|||Manual
Tb10.61.3140	40320.6	2	2	0.0710227	Tb10.61.3140		|||protein kinase, putative|Trypanosoma brucei|chr 10|||Manual
Tb10.6k15.0410	21873.9	6	3	0.181347	P50885|RL18_TRYBB		60S ribosomal protein L18 - Trypanosoma brucei brucei
Tb10.6k15.0970	40477.7	6	6	0.201592	Tb10.6k15.0970		|PRS||phosphoribosylpyrophosphate synthetase, putative|Trypanosoma brucei|chr 10|||Manual
Tb10.6k15.1320	82592	2	2	0.0361446	Tb10.6k15.1320		|||hypothetical protein, conserved|Trypanosoma brucei|chr 10|||Manual
Tb10.6k15.1650	65888.4	3	3	0.0769231	Tb10.6k15.1650		|||hypothetical protein, conserved|Trypanosoma brucei|chr 10|||Manual
Tb10.6k15.3160	31643.4	2	2	0.0766667	Tb10.6k15.3160		|||fibrillarin|Trypanosoma brucei|chr 10|||Manual
Tb10.6k15.3350	15683.7	2	2	0.20438	Tb10.6k15.3350		|||40S ribosomal protein S24E, putative|Trypanosoma brucei|chr 10|||Manual
Tb10.6k15.3490	93195.8	2	2	0.0271868	Tb10.6k15.3490		|||hypothetical protein, conserved|Trypanosoma brucei|chr 10|||Manual
Tb10.70.0520	96199.2	20	16	0.230858	Tb10.70.0520		|MVP||major vault protein, putative|Trypanosoma brucei|chr 10|||Manual
Tb10.70.0830	190626	8	8	0.0481503	Tb10.70.0830		|CHC||clathrin heavy chain|Trypanosoma brucei|chr 10|||Manual
Tb10.70.1190	85826	56	32	0.492308	Tb10.70.1190		|VCP||valosin-containing protein homolog|Trypanosoma brucei|chr 10|||Manual
Tb10.70.1370	41071.2	13	13	0.357527	Tb10.70.1370		|ALD||fructose-bisphosphate aldolase, glycosomal, putative|Trypanosoma brucei|chr 10|||Manual
Tb10.70.1380	22051.6	11	8	0.321053	P17959|RS9_TRYBB		Probable 40S ribosomal protein S9 - Trypanosoma brucei brucei
Tb10.70.1560	14625.2	2	2	0.16	Tb10.70.1560		|||60S ribosomal protein L24, putative|Trypanosoma brucei|chr 10|||Manual
Tb10.70.1670	19285.7	4	3	0.226744	Tb10.70.1670		|||40S ribosomal protein S10, putative|Trypanosoma brucei|chr 10|||Manual
Tb10.70.1740	17510.4	4	4	0.222222	Tb10.70.1740		|||40S ribosomal protein S18, putative|Trypanosoma brucei|chr 10|||Manual
Tb10.70.2650	94334.5	2	2	0.0295508	Tb10.70.2650		|||elongation factor 2|Trypanosoma brucei|chr 10|||Manual
Tb10.70.3290	46468.4	11	10	0.263547	Tb10.70.3290		|DHH1||ATP-dependent DEAD-box RNA helicase, putative|Trypanosoma brucei|chr 10|||Manual
Tb10.70.3360	29422.1	19	11	0.4375	Tb10.70.3360		|||40S ribosomal protein S3a, putative|Trypanosoma brucei|chr 10|||Manual
Tb10.70.3370	29408.1	5	5	0.191406	Tb10.70.3370		|||40S ribosomal protein S3a, putative|Trypanosoma brucei|chr 10|||Manual
Tb10.70.3510	20904.3	15	9	0.497207	Tb10.70.3510		|||60S ribosomal protein L18a, putative|Trypanosoma brucei|chr 10|||Manual
Tb10.70.3710	44787.6	2	2	0.0595533	Tb10.70.3710		|||aspartate aminotransferase|Trypanosoma brucei|chr 10|||Manual
Tb10.70.3950	96560.8	2	2	0.0307517	Tb10.70.3950		|||RNA-binding protein, putative|Trypanosoma brucei|chr 10|||Manual
Tb10.70.4330	82426.1	15	15	0.214385	Tb10.70.4330		|||ABC transporter, putative|Trypanosoma brucei|chr 10|||Manual
Tb10.70.4560	110489	2	2	0.0209163	Tb10.70.4560		|||hypothetical protein, conserved|Trypanosoma brucei|chr 10|||Manual
Tb10.70.4570	33847.7	3	3	0.0983607	Tb10.70.4570		|RPN11||proteasome regulatory non-ATPase subunit 11|Trypanosoma brucei|chr 10|||Manual
Tb10.70.4890	81181.9	13	13	0.207756	Tb10.70.4890		|||hypothetical protein, conserved|Trypanosoma brucei|chr 10|||Manual
Tb10.70.5560	34552.5	2	2	0.0782313	Tb10.70.5560		|||hypothetical protein, conserved|Trypanosoma brucei|chr 10|||Manual
Tb10.70.5670	49105.8	9	7	0.18931	gi|7443400|pir||A54760		translation elongation factor eEF-1 alpha chain - Trypanosoma brucei
Tb10.70.5840	95063	40	32	0.405562	Tb10.70.5840		|MVP||major vault protein, putative|Trypanosoma brucei|chr 10|||Manual
Tb10.70.6880	75386.9	2	2	0.0176471	Tb10.70.6880		|||katanin, putative|Trypanosoma brucei|chr 10|||Manual
Tb10.70.7010	21857.4	8	8	0.253968	Tb10.70.7010		|||60S ribosomal protein L9, putative|Trypanosoma brucei|chr 10|||Manual
Tb10.70.7020	15928.6	2	2	0.153846	Tb10.70.7020		|RPS23||40S ribosomal protein S23, putative|Trypanosoma brucei|chr 10|||Manual
Tb10.70.7330	29764.9	2	2	0.0807692	Tb10.70.7330		|||adenylate kinase, putative|Trypanosoma brucei|chr 10|||Manual
Tb10.70.7695	20087.3	11	5	0.264368	Tb10.70.7695		|||40S ribosomal proteins S11, putative|Trypanosoma brucei|chr 10|||Manual
Tb11.01.0355	12806.1	2	2	0.225225	Tb11.01.0355		|||ribosomal protein S26, putative|Trypanosoma brucei|chr 11|||Manual
Tb11.01.0960	106508	2	2	0.0276356	Tb11.01.0960		|RPN2||proteasome regulatory non-ATP-ase subunit 2|Trypanosoma brucei|chr 11|||Manual
Tb11.01.2560	27609.7	10	6	0.262295	Tb11.01.2560		|||40S ribosomal protein SA, putative|Trypanosoma brucei|chr 11|||Manual
Tb11.01.3020	21469.3	11	6	0.248677	Tb11.01.3020		|||40S ribosomal protein L14, putative|Trypanosoma brucei|chr 11|||Manual
Tb11.01.3110	75366.6	6	6	0.105797	Tb11.01.3110		|||heat shock protein 70|Trypanosoma brucei|chr 11|||Manual
Tb11.01.3160	62810.3	5	5	0.104796	Tb11.01.3160		|||hypothetical protein, conserved|Trypanosoma brucei|chr 11|||Manual
Tb11.01.3180	34689.9	14	9	0.36478	P69103|GBLP_TRYBB		Guanine nucleotide-binding protein subunit beta-like protein (Activated protein kinase C receptor homolog) - Trypanosoma brucei brucei
Tb11.01.3675	16222.1	2	2	0.112676	Tb11.01.3675		|||40S ribosomal protein S17, putative|Trypanosoma brucei|chr 11|||Manual
Tb11.01.3740	97587.5	3	3	0.0455581	Tb11.01.3740		|||coatomer gamma subunit, putative|Trypanosoma brucei|chr 11|||Manual
Tb11.01.5590	30274.8	11	8	0.265233	Tb11.01.5590		|NRBD2|TbP37|RNA-binding protein|Trypanosoma brucei|chr 11|||Manual
Tb11.01.5730	43424.9	9	9	0.242188	Tb11.01.5730		|||ethanolamine-phosphate cytidylyltransferase, putative|Trypanosoma brucei|chr 11|||Manual
Tb11.01.5860	59381.4	2	2	0.035316	Tb11.01.5860		|TCP-1-epsilon||t-complex protein 1, epsilon subunit, putative|Trypanosoma brucei|chr 11|||Manual
Tb11.01.6200	70340.1	2	2	0.0381558	Tb11.01.6200		|||hypothetical protein, conserved|Trypanosoma brucei|chr 11|||Manual
Tb11.01.7130	82785.5	8	7	0.091922	Tb11.01.7130		|||Tb-291 membrane associated protein, putative|Trypanosoma brucei|chr 11|||Manual
Tb11.01.7535	15581.4	2	2	0.135338	Tb11.01.7535		|||60S ribosomal protein L27, putative|Trypanosoma brucei|chr 11|||Manual
Tb11.01.7690	45549.4	3	3	0.075188	Tb11.01.7690		|RPN7||proteasome regulatory non-ATP-ase subunit 7|Trypanosoma brucei|chr 11|||Manual
Tb11.02.0210	50887.4	2	2	0.104121	Tb11.02.0210		|||hypothetical protein, conserved|Trypanosoma brucei|chr 11|||Manual
Tb11.02.0530	49243.1	9	7	0.181406	Tb11.02.0530		|PRS||phosphoribosylpyrophosphate synthetase, putative|Trypanosoma brucei|chr 11|||Manual
Tb11.02.0750	59579.6	3	3	0.0643382	Tb11.02.0750		|TCP-1-zeta||t-complex protein 1, zeta subunit, putative|Trypanosoma brucei|chr 11|||Manual
Tb11.02.0810	107861	3	2	0.0203863	Tb11.02.0810		|||hypothetical protein, conserved|Trypanosoma brucei|chr 11|||Manual
Tb11.02.1085	30644	27	17	0.564103	Tb11.02.1085		|||40s ribosomal protein S4, putative|Trypanosoma brucei|chr 11|||Manual
Tb11.02.1210	121825	7	7	0.0810056	Tb11.02.1210		|LeuRS||leucyl-tRNA synthetase, putative|Trypanosoma brucei|chr 11|||Manual
Tb11.02.1930	248388	2	2	0.0113843	Tb11.02.1930		|||ATP-dependent RNA helicase, putative|Trypanosoma brucei|chr 11|||Manual
Tb11.02.4070	16860.9	3	3	0.226027	Tb11.02.4070		|||60S ribosomal protein L28, putative|Trypanosoma brucei|chr 11|||Manual
Tb11.02.4170	21385.8	7	5	0.252632	Tb11.02.4170		|||40S ribosomal protein S5, putative|Trypanosoma brucei|chr 11|||Manual
Tb11.02.4350	21273.9	3	3	0.158163	Tb11.02.4350		|||40S ribosomal protein S21, putative|Trypanosoma brucei|chr 11|||Manual
Tb11.02.4640	108444	2	2	0.022449	Tb11.02.4640		|TTL||tubulin-tyrsoine ligase-like protein, putative|Trypanosoma brucei|chr 11|||Manual
Tb11.02.5500	71435.2	4	4	0.0811639	Tb11.02.5500		|||glucose-regulated protein 78, putative|Trypanosoma brucei|chr 11|||Manual
Tb11.0290	15512.8	2	2	0.166667	P19800|RS14_TRYBB		40S ribosomal protein S14 - Trypanosoma brucei brucei
Tb11.0880	18002.2	10	9	0.566038	Tb11.0880		|||60S ribosomal protein L21E, putative|Trypanosoma brucei|chr 11|||Manual
Tb11.46.0001	34627.3	10	9	0.287037	Tb11.46.0001		|||60S acidic ribosomal subunit protein, putative|Trypanosoma brucei|chr 11|||Manual
Tb927.1.220	94569	3	3	0.032413	Q8IFI0_9TRYP	Tb927.1.220	Retrotransposon hot spot (RHS) protein, putative; retrotransposon hot spot protein 1 (RHS1), putative
Tb927.1.2570	110049	2	2	0.0224033	beta-coP	beta-coP	Coatomer beta subunit
Tb927.1.3180	20059	3	3	0.155172	Q4GYQ5_9TRYP	Tb927.1.3180	40S ribosomal protein S11, putative
Tb927.2.1170	76608.3	4	4	0.0681481	29.m00052		|Tb927.2.1170|25N24.105|retrotransposon hot spot (RHS) protein, putative|Trypanosoma brucei|chr_2|RPCI93|25N24|29
Tb927.2.1210	95199.5	2	2	0.0309156	29.m00040		|Tb927.2.1210|25N24.85|retrotransposon hot spot (RHS) protein, putative|Trypanosoma brucei|chr_2|RPCI93|25N24|29
Tb927.2.2440	57324	3	3	0.0623782	18.m00018		|Tb927.2.2440|25N14.45|proteasome regulatory non-ATPase subunit 6, putative|Trypanosoma brucei|chr_2|RPCI93|25N14|18
Tb927.2.280	90221.4	2	2	0.0253485	33.m00042		|Tb927.2.280|3B10.95|retrotransposon hot spot (RHS) protein, putative|Trypanosoma brucei|chr_2|RPCI93|3B10|33
Tb927.2.3030	90665.4	3	3	0.0480296	26.m00128		|Tb927.2.3030|10C8.315|ATP-dependent Clp protease subunit, heat shock protein 78 (HSP78), putative|Trypanosoma brucei|chr_2|RPCI93|10C8|26
Tb927.2.340	97841.2	3	3	0.034965	33.m00056		|Tb927.2.340|3B10.125|retrotransposon hot spot (RHS) protein, putative|Trypanosoma brucei|chr_2|RPCI93|3B10|33
Tb927.2.380	90714.2	14	13	0.144487	33.m00064		|Tb927.2.380|3B10.145|retrotransposon hot spot (RHS) protein, putative|Trypanosoma brucei|chr_2|RPCI93|3B10|33
Tb927.2.3800	55460.3	5	5	0.109756	39.m00199		|Tb927.2.3800|28H13.250|hypothetical protein|Trypanosoma brucei|chr_2|RPCI93|28H13|39
Tb927.2.4210	58565	4	3	0.0685714	39.m00243		|Tb927.2.4210|28H13.455|glycosomal phosphoenolpyruvate carboxykinase|Trypanosoma brucei|chr_2|RPCI93|28H13|39
Tb927.2.5660	29339.6	3	3	0.146154	22.m00078		|Tb927.2.5660|1F7.200|adenylate kinase|Trypanosoma brucei|chr_2|RPCI93|1F7|22
Tb927.2.5910	17309.5	5	4	0.238411	22.m00128		|Tb927.2.5910|1F7.325|40S ribosomal protein S13, putative|Trypanosoma brucei|chr_2|RPCI93|1F7|22
Tb927.3.1120	24405.9	2	2	0.110599	Tb927.3.1120		|rtb2||GTP-binding nuclear protein rtb2, putative|Trypanosoma brucei|chr 3|TIGR||Manual
Tb927.3.1570	69328.9	3	3	0.0562701	Tb927.3.1570		|||protein kinase, putative|Trypanosoma brucei|chr 3|TIGR||Manual
Tb927.3.1800	161946	3	3	0.0232717	Tb927.3.1800		|||hypothetical protein, conserved|Trypanosoma brucei|chr 3|TIGR||Manual
Tb927.3.2490	110073	6	6	0.0726895	Tb927.3.2490		|||hypothetical protein, conserved|Trypanosoma brucei|chr 3|TIGR||Manual
Tb927.3.3300	89198.4	4	4	0.0786241	Tb927.3.3300		|||hypothetical protein, conserved|Trypanosoma brucei|chr 3|TIGR||Manual
Tb927.3.4090	63636.5	2	2	0.0274443	Tb927.3.4090		|||hypothetical protein, conserved|Trypanosoma brucei|chr 3|TIGR||Manual
Tb927.3.4750	97251.6	3	3	0.0378875	Tb927.3.4750		|||aminopeptidase, putative|Trypanosoma brucei|chr 3|TIGR||Manual
Tb927.3.5050	41856	23	12	0.395722	Tb927.3.5050		|||60S ribosomal protein L4|Trypanosoma brucei|chr 3|TIGR||Manual
Tb927.3.5520	99898.4	2	2	0.0351262	Tb927.3.5520		|RPN1||26S proteasome regulatory non-ATPase subunit|Trypanosoma brucei|chr 3|TIGR||Manual
Tb927.4.2180	17020.9	7	4	0.275168	Tb927.4.2180		|||60S ribosomal protein L35A, putative|Trypanosoma brucei|chr 4|TIGR||Manual
Tb927.4.2450	44490.4	4	4	0.143552	Tb927.4.2450		|||thioredoxin, putative|Trypanosoma brucei|chr 4|TIGR||Manual
Tb927.4.3550	39154.8	13	8	0.181287	Tb927.4.3550		|||60S ribosomal protein L13a, putative|Trypanosoma brucei|chr 4|TIGR||Manual
Tb927.4.450	132855	8	8	0.0813758	Tb927.4.450		|||coatomer alpha subunit, putative|Trypanosoma brucei|chr 4|TIGR||Manual
Tb927.4.5180	73278.8	10	8	0.153014	Tb927.4.5180		|||protein kinase, putative|Trypanosoma brucei|chr 4|TIGR||Manual
Tb927.5.1110	28313.9	11	9	0.296154	Tb927.5.1110		|||60S ribosomal protein L2, putative|Trypanosoma brucei|chr 5|TIGR||Manual
Tb927.5.2080	52238.5	10	10	0.215886	Tb927.5.2080		|||inosine-5'-monophosphate dehydrogenase, putative|Trypanosoma brucei|chr 5|TIGR||Manual
Tb927.5.2140	93325.2	3	3	0.0475059	Tb927.5.2140		|||regulator of nonsense transcripts 1, putative|Trypanosoma brucei|chr 5|TIGR||Manual
Tb927.5.2960	41855	3	3	0.101036	Tb927.5.2960		|PRS||phosphoribosylpyrophosphate synthetase, putative|Trypanosoma brucei|chr 5|TIGR||Manual
Tb927.5.3170	39188	4	4	0.159664	Tb927.5.3170		|PRPS5||ribose-phosphate pyrophosphokinase, putative|Trypanosoma brucei|chr 5|TIGR||Manual
Tb927.5.760	79048.8	2	2	0.0391892	Tb927.5.760		|||hypothetical protein, conserved|Trypanosoma brucei|chr 5|TIGR||Manual
Tb927.6.1650	35682.6	6	5	0.199367	Tb927.6.1650		|||single strand-specific nuclease, putative|Trypanosoma brucei|chr 6|TIGR||Manual
Tb927.6.2880	122118	5	5	0.0552995	Tb927.6.2880		|||kinesin, putative|Trypanosoma brucei|chr 6|TIGR||Manual
Tb927.6.2930	59607.1	5	5	0.109641	Tb927.6.2930		|||hypothetical protein, conserved|Trypanosoma brucei|chr 6|TIGR||Manual
Tb927.6.3650	20071.7	5	5	0.300546	Tb927.6.3650		|||ADP-ribosylation factor, putative|Trypanosoma brucei|chr 6|TIGR||Manual
Tb927.6.4770	83306.7	2	2	0.029932	Tb927.6.4770		|||hypothetical protein, conserved|Trypanosoma brucei|chr 6|TIGR||Manual
Tb927.6.5040	24433.6	4	3	0.156863	Tb927.6.5040		|||ribosomal protein L15, putative|Trypanosoma brucei|chr 6|TIGR||Manual
Tb927.7.1050	16997.9	4	4	0.302013	Tb927.7.1050		|||40S ribosomal protein S16, putative|Trypanosoma brucei|chr 7|TIGR||Manual
Tb927.7.1730	27713.5	6	5	0.18595	Tb927.7.1730		|||60S ribosomal protein L7, putative|Trypanosoma brucei|chr 7|TIGR||Manual
Tb927.7.2500	48475.6	4	4	0.100686	Tb927.7.2500		|||proteasome regulatory ATPase subunit 1|Trypanosoma brucei|chr 7|TIGR||Manual
Tb927.7.2630	99938.2	2	1	0.00666667	Tb927.7.2630		|||hypothetical protein, conserved|Trypanosoma brucei|chr 7|TIGR||Manual
Tb927.7.2950	74104.1	14	12	0.2	Tb927.7.2950		|||hypothetical protein, conserved|Trypanosoma brucei|chr 7|TIGR||Manual
Tb927.7.2990	35572.2	2	2	0.0711974	Tb927.7.2990		|||hypothetical protein, conserved|Trypanosoma brucei|chr 7|TIGR||Manual
Tb927.7.5000	29408.8	8	4	0.107692	Tb927.7.5000		|||60S ribosomal protein L19, putative|Trypanosoma brucei|chr 7|TIGR||Manual
Tb927.7.5030	39565.5	2	2	0.0611111	Tb927.7.5030		|||hypothetical protein, conserved|Trypanosoma brucei|chr 7|TIGR||Manual
Tb927.7.5170	18170.4	4	4	0.280488	P41165|RL23A_TRYBB		60S ribosomal protein L23a (L25) - Trypanosoma brucei brucei
Tb927.7.7420	63502.7	2	2	0.0325342	Tb927.7.7420		|||ATP synthase alpha chain, mitochondrial precursor|Trypanosoma brucei|chr 7|TIGR||Manual
Tb927.8.1200	118998	2	2	0.025	Tb927.8.1200		|TbA2|TbA2|vacuolar-type Ca2+-ATPase 2|Trypanosoma brucei|chr 8|TIGR||Manual
Tb927.8.1330	30879.4	14	9	0.275362	Tb927.8.1330		|||60S ribosomal protein L7a, putative|Trypanosoma brucei|chr 8|TIGR||Manual
Tb927.8.2540	46244.7	4	4	0.109589	Tb927.8.2540		|||3-ketoacyl-CoA thiolase, putative|Trypanosoma brucei|chr 8|TIGR||Manual
Tb927.8.3750	54358.5	2	2	0.0600414	Tb927.8.3750		|||nucleolar protein, putative|Trypanosoma brucei|chr 8|TIGR||Manual
Tb927.8.4210	46138.9	4	4	0.121718	Tb927.8.4210		|||hypothetical protein, conserved|Trypanosoma brucei|chr 8|TIGR||Manual
Tb927.8.4820	69339	2	2	0.0353698	Tb927.8.4820		|||hypothetical protein, conserved|Trypanosoma brucei|chr 8|TIGR||Manual
Tb927.8.6150	24937.2	7	5	0.272727	Tb927.8.6150		|||40S ribosomal protein S8, putative|Trypanosoma brucei|chr 8|TIGR||Manual
Tb927.8.6180	16424.3	3	2	0.132867	Tb927.8.6180		|||60S ribosomal protein L26, putative|Trypanosoma brucei|chr 8|TIGR||Manual
Tb927.8.7100	242915	2	2	0.0151307	Tb927.8.7100		|||acetyl-CoA carboxylase, putative|Trypanosoma brucei|chr 8|TIGR||Manual
Tb927.8.890	22714.7	4	4	0.201923	Tb927.8.890		|||small GTP-binding protein Rab1, putative|Trypanosoma brucei|chr 8|TIGR||Manual
