# Supplementary material for: Lapatinib-Binding Protein Kinases in the African Trypanosome: Identification of Cellular Targets for Kinase-Directed Chemical Scaffolds
Source: PLoS One. 2013 Feb 20;8(2):e56150. doi: 10.1371/journal.pone.0056150 (PMC3577790; doi:10.1371/journal.pone.0056150)
Supplement: Table S3 — Proteins eluted with 10 μM lapatinib after 1 M KCl wash of ATP-affinity column. Proteins containing 2 or more peptides are listed. (XLSX) [file pone.0056150.s003.xlsx]

## Sheet: MS2 Runs
Supplementary Table 3 Proteins eluted with 10 μM lapatinib after 1M KCl wash of ATP-affinity column.
Fixed Modifications			Search Enzyme: nonspecific			File Name: KWL01_022510_S01.pep.xml
C @ 57.021			Search Engine: X! Tandem (comet)			Path: T:/proteomics/pipeline/ProteomicsLab/yogata/xtandem/SBRI_Yogata_Tbrucei_v4
Variable Modifications			Mass Spec Type: ThermoFinnigan LTQ			Fasta File: t:/data/databases/SBRI_Tbrucei-Proteins-v4.fasta
C^ @ -17.027
E^ @ -18.011
M' @ 15.995
Q^ @ -17.027
One run showing all proteins matching the following query:
Protein Filter: (Peptides > 1)
Protein Sort:
Peptide Filter: (PeptideProphetErrorRate <= 0.05)
Peptide Sort:
Protein	Sequence Mass	Peptides	Unique	AA Coverage	Best Name	Best Gene Name	Description
ATP Binding Proteins
Tb09.211.3560	56426.1	7	5	0.117188	Tb09.211.3560		|glk1|gk|glycerol kinase, glycosomal|Trypanosoma brucei|chr 9|||Manual
Tb10.26.1080	80763.5	2	1	0.0198864	Tb10.26.1080		|||heat shock protein 83|Trypanosoma brucei|chr 10|||Manual
Tb10.61.0990	187534	5	1	0.0059453	Tb10.61.0990		|||kinesin, putative|Trypanosoma brucei|chr 10|||Manual
Tb10.61.2130	71366.7	2	2	0.0590909	Tb10.61.2130		|||ATP-dependent DEAD/H RNA helicase, putative|Trypanosoma brucei|chr 10|||Manual
Tb10.70.1190	85826	13	8	0.137179	Tb10.70.1190		|VCP||valosin-containing protein homolog|Trypanosoma brucei|chr 10|||Manual
Tb10.70.4330	82426.1	2	1	0.0165975	Tb10.70.4330		|||ABC transporter, putative|Trypanosoma brucei|chr 10|||Manual
Tb927.4.5180	73278.8	2	1	0.0278207	Tb927.4.5180		|||protein kinase, putative|Trypanosoma brucei|chr 4|TIGR||Manual
Tb927.8.1510	62439.7	2	1	0.0246046	Tb927.8.1510		|||ATP-dependent DEAD/H RNA helicase, putative|Trypanosoma brucei|chr 8|TIGR||Manual
Tb927.8.6690	167684	2	1	0.00516796	Tb927.8.6690		|||ATP-dependent DEAD/H DNA helicase recQ, putative|Trypanosoma brucei|chr 8|TIGR||Manual
Tb11.02.2880	84752.9	2	1	0.0208877	Tb11.02.2880		|||chaperone protein DNAJ, putative|Trypanosoma brucei|chr 11|||Manual
Tb927.2.6280	51543.8	2	1	0.0214592	19.m00056		|Tb927.2.6280|36E18.140|adenosine transporter 2, putative|Trypanosoma brucei|chr_2|RPCI93|36E18|19
Tb11.55.0014	78525.8	3	2	0.0269122	Tb11.55.0014		|||vesicular transport protein (CDC48 homologue), putative|Trypanosoma brucei|chr 11|||Manual
Tb927.7.3160	596656	2	2	0.00529301	Tb927.7.3160		|||dynein heavy chain, cytosolic, putative|Trypanosoma brucei|chr 7|TIGR||Manual
Tb927.2.5270	485744	2	2	0.0044748	24.m00034		|Tb927.2.5270|30J2.85|dynein heavy chain, putative|Trypanosoma brucei|chr_2|RPCI93|30J2|24
All others in complex
Tb09.160.0790	77187.4	2	1	0.0274566	Tb09.160.0790		|||hypothetical protein, conserved|Trypanosoma brucei|chr 9|||Manual
Tb09.160.4450	30401.5	3	2	0.075188	Tb09.160.4450		|RPS3||40S ribosomal protein S3, putative|Trypanosoma brucei|chr 9|||Manual
Tb09.211.0340	24736.1	3	2	0.13615	Tb09.211.0340		|QM||60S ribosomal protein L10, putative|Trypanosoma brucei|chr 9|||Manual
Tb09.211.0930	63029.2	2	1	0.0300353	Tb09.211.0930		|||polyadenylate-binding protein 1, putative|Trypanosoma brucei|chr 9|||Manual
Tb09.211.1960	31206	2	1	0.0381944	Tb09.211.1960		|||3-demethylubiquinone-9 3-methyltransferase, putative|Trypanosoma brucei|chr 9|||Manual
Tb09.211.2150	62147.2	7	5	0.108108	Tb09.211.2150		|||poly(A)-binding protein 1|Trypanosoma brucei|chr 9|||Manual
Tb09.244.2630	28476.4	10	6	0.164	Tb09.244.2630		|||40S ribosomal protein S6, putative|Trypanosoma brucei|chr 9|||Manual
Tb09.244.2730	34636	7	4	0.126623	Tb09.244.2730		|||60S ribosomal protein L5, putative|Trypanosoma brucei|chr 9|||Manual
Tb10.100.0080	28440.1	3	2	0.04	Tb10.100.0080		|||40S ribosomal protein S6, putative|Trypanosoma brucei|chr 10|||Manual
Tb10.26.0530	80889.8	2	1	0.0151515	Tb10.26.0530		|||hypothetical protein, conserved|Trypanosoma brucei|chr 10|||Manual
Tb10.26.0900	167518	6	1	0.00713822	Tb10.26.0900		|||hypothetical protein, conserved|Trypanosoma brucei|chr 10|||Manual
Tb10.389.0480	102692	4	1	0.00874317	Tb10.389.0480		|||vacuolar protein sorting complex subunit, putative|Trypanosoma brucei|chr 10|||Manual
Tb10.61.0150	48481.6	14	8	0.208054	Tb10.61.0150		|||inosine-5'-monophosphate dehydrogenase|Trypanosoma brucei|chr 10|||Manual
Tb10.61.2070	28642	5	4	0.180451	Tb10.61.2070		|RPS2||40S ribosomal protein S2, putative|Trypanosoma brucei|chr 10|||Manual
Tb10.6k15.0970	40477.7	2	2	0.0636605	Tb10.6k15.0970		|PRS||phosphoribosylpyrophosphate synthetase, putative|Trypanosoma brucei|chr 10|||Manual
Tb10.70.0520	96199.2	3	2	0.0313225	Tb10.70.0520		|MVP||major vault protein, putative|Trypanosoma brucei|chr 10|||Manual
Tb10.70.3260	22972.8	2	1	0.0430622	Tb10.70.3260		|||hypothetical protein, conserved|Trypanosoma brucei|chr 10|||Manual
Tb10.70.3370	29408.1	5	3	0.140625	Tb10.70.3370		|||40S ribosomal protein S3a, putative|Trypanosoma brucei|chr 10|||Manual
Tb10.70.3510	20904.3	2	1	0.0782123	Tb10.70.3510		|||60S ribosomal protein L18a, putative|Trypanosoma brucei|chr 10|||Manual
Tb10.70.5840	95063	3	2	0.023175	Tb10.70.5840		|MVP||major vault protein, putative|Trypanosoma brucei|chr 10|||Manual
Tb10.70.5980	39120.1	2	1	0.0361111	Tb10.70.5980		|||hypothetical protein, conserved|Trypanosoma brucei|chr 10|||Manual
Tb11.01.2560	27609.7	7	4	0.204918	Tb11.01.2560		|||40S ribosomal protein SA, putative|Trypanosoma brucei|chr 11|||Manual
Tb11.01.2580	99391.5	3	1	0.0213244	Tb11.01.2580		|||hypothetical protein, conserved|Trypanosoma brucei|chr 11|||Manual
Tb11.01.3180	34689.9	4	2	0.100629	P69103|GBLP_TRYBB		Guanine nucleotide-binding protein subunit beta-like protein (Activated protein kinase C receptor homolog) - Trypanosoma brucei brucei
Tb11.01.3910	28592.2	2	1	0.034749	Tb11.01.3910		|||endonuclease III, putative|Trypanosoma brucei|chr 11|||Manual
Tb11.01.5590	30274.8	8	6	0.197133	Tb11.01.5590		|NRBD2|TbP37|RNA-binding protein|Trypanosoma brucei|chr 11|||Manual
Tb11.01.8610	97188.6	2	2	0.030647	Tb11.01.8610		|||hypothetical protein, conserved|Trypanosoma brucei|chr 11|||Manual
Tb11.02.0020	73981.3	2	1	0.0185759	Tb11.02.0020		|||hypothetical protein, conserved|Trypanosoma brucei|chr 11|||Manual
Tb11.02.1085	30644	14	7	0.263736	Tb11.02.1085		|||40s ribosomal protein S4, putative|Trypanosoma brucei|chr 11|||Manual
Tb11.02.1630	136259	2	1	0.0105263	Tb11.02.1630		|||hypothetical protein, conserved|Trypanosoma brucei|chr 11|||Manual
Tb11.02.3180	94960.8	2	1	0.0123153	Tb11.02.3180		|||hypothetical protein, conserved|Trypanosoma brucei|chr 11|||Manual
Tb11.02.3460	116620	2	1	0.00764818	Tb11.02.3460		|||pre-mRNA splicing factor, putative|Trypanosoma brucei|chr 11|||Manual
Tb11.02.5130	336653	2	1	0.0042735	Tb11.02.5130		|||neurobeachin/beige protein, putative|Trypanosoma brucei|chr 11|||Manual
Tb11.0880	18002.2	2	2	0.157233	Tb11.0880		|||60S ribosomal protein L21E, putative|Trypanosoma brucei|chr 11|||Manual
Tb11.46.0001	34627.3	2	2	0.0864198	Tb11.46.0001		|||60S acidic ribosomal subunit protein, putative|Trypanosoma brucei|chr 11|||Manual
Tb927.1.2330	49704.1	15	8	0.187783	P04107|TBB_TRYBR		Tubulin beta chain (Beta tubulin) - Trypanosoma brucei rhodesiense
Tb927.1.2380	49787.3	23	11	0.337029	P04106|TBA_TRYBR		Tubulin alpha chain - Trypanosoma brucei rhodesiense
Tb927.2.170	153887	2	1	0.0107681	33.m00016		|Tb927.2.170|3B10.40|leucine-rich repeat protein (LRRP), putative|Trypanosoma brucei|chr_2|RPCI93|3B10|33
Tb927.2.5750	61177.7	2	1	0.0180832	22.m00096		|Tb927.2.5750|1F7.245|tyrosyl-DNA Phosphodiesterase (Tdp1), putative|Trypanosoma brucei|chr_2|RPCI93|1F7|22
Tb927.3.3310	26639.3	4	3	0.148472	Tb927.3.3310		|||60S ribosomal protein L13, putative|Trypanosoma brucei|chr 3|TIGR||Manual
Tb927.3.5050	41856	22	13	0.315508	Tb927.3.5050		|||60S ribosomal protein L4|Trypanosoma brucei|chr 3|TIGR||Manual
Tb927.4.1250	99587.2	2	1	0.00987925	Tb927.4.1250		|||peroxisome biogenesis factor 1, putative|Trypanosoma brucei|chr 4|TIGR||Manual
Tb927.4.1800	48691.7	5	4	0.0769231	Tb927.4.1800		|||ribosomal protein L3, mitochondrial, putative|Trypanosoma brucei|chr 4|TIGR||Manual
Tb927.4.1860	18846.3	2	2	0.155689	Tb927.4.1860		|||ribosomal protein S19, putative|Trypanosoma brucei|chr 4|TIGR||Manual
Tb927.5.1110	28313.9	2	2	0.107692	Tb927.5.1110		|||60S ribosomal protein L2, putative|Trypanosoma brucei|chr 5|TIGR||Manual
Tb927.5.2080	52238.5	7	4	0.118126	Tb927.5.2080		|||inosine-5'-monophosphate dehydrogenase, putative|Trypanosoma brucei|chr 5|TIGR||Manual
Tb927.5.3920	106046	2	1	0.0183299	Tb927.5.3920		|||peroxisome assembly protein, putative|Trypanosoma brucei|chr 5|TIGR||Manual
Tb927.6.1850	58754.6	3	2	0.0285171	Tb927.6.1850		|||hypothetical protein, conserved|Trypanosoma brucei|chr 6|TIGR||Manual
Tb927.6.1890	68047.9	2	1	0.0232558	Tb927.6.1890		|||hypothetical protein, conserved|Trypanosoma brucei|chr 6|TIGR||Manual
Tb927.6.2840	54931.9	2	2	0.0543933	Tb927.6.2840		|||hypothetical protein, conserved|Trypanosoma brucei|chr 6|TIGR||Manual
Tb927.6.3870	22903.9	2	1	0.0700935	Tb927.6.3870		|RBP14||RNA-binding protein RBP14, putative|Trypanosoma brucei|chr 6|TIGR||Manual
Tb927.6.4280	43869.3	21	9	0.238806	Tb927.6.4280		|GAPDH||glyceraldehyde 3-phosphate dehydrogenase, glycosomal|Trypanosoma brucei|chr 6|TIGR||Manual
Tb927.7.1730	27713.5	2	1	0.0702479	Tb927.7.1730		|||60S ribosomal protein L7, putative|Trypanosoma brucei|chr 7|TIGR||Manual
Tb927.7.2950	74104.1	4	1	0.0223881	Tb927.7.2950		|||hypothetical protein, conserved|Trypanosoma brucei|chr 7|TIGR||Manual
Tb927.7.5000	29408.8	5	2	0.0807692	Tb927.7.5000		|||60S ribosomal protein L19, putative|Trypanosoma brucei|chr 7|TIGR||Manual
Tb927.7.650	105931	4	1	0.0132114	Tb927.7.650		|||hypothetical protein, conserved|Trypanosoma brucei|chr 7|TIGR||Manual
Tb927.8.1330	30879.4	10	7	0.271739	Tb927.8.1330		|||60S ribosomal protein L7a, putative|Trypanosoma brucei|chr 8|TIGR||Manual
Tb927.8.3300	77891.8	2	1	0.0144718	Tb927.8.3300		|||hypothetical protein, conserved|Trypanosoma brucei|chr 8|TIGR||Manual
Tb927.8.3530	37805.1	3	2	0.0734463	Tb927.8.3530		|||glycerol-3-phosphate dehydrogenase [NAD+], glycosomal|Trypanosoma brucei|chr 8|TIGR||Manual
Tb927.8.560	64617.2	2	1	0.0207972	Tb927.8.560		|||hypothetical protein, conserved|Trypanosoma brucei|chr 8|TIGR||Manual
Tb927.8.7060	170183	4	1	0.00760456	Tb927.8.7060		|||hypothetical protein, conserved|Trypanosoma brucei|chr 8|TIGR||Manual
